# Supplementary material for: Serum glycopattern and Maackia amurensis lectin-II binding glycoproteins in autism spectrum disorder
Source: Sci Rep. 2017 May 9;7:46041. doi: 10.1038/srep46041 (PMC5423032; doi:10.1038/srep46041)
Supplement: Supplementary Tables [file srep46041-s2.xls]

## Sheet: Supplementary table legends
Table S1. The normalized fluorescent intensities for each of 37 lectins from two groups (TD1~5 and ASD1~5) detected using lectin microarray
Table S2. Detailed information about the MAL-II binding glycoproteins in TD sera and ASD sera
Table S3. KEGG pathways mapped by MBGs identified in sera
Table S4. Assessment of ASD children using Autism diagnostic observation schedule (ADOS)

## Sheet: Table S1
Lectin	Specificity	TD1	TD2	TD3	TD4	TD5	ASD1	ASD2	ASD3	ASD4	ASD5	A/T fold changea
Jacalin	Galβ1-3GalNAcα-Ser/Thr(T), GalNAcα-Ser/Thr(Tn), GlcNAcβ1-3-GalNAcα-Ser/Thr(Core3), sialyl-T(ST). not bind to Core2, Core6, and sialyl-Tn (STn)	0.016	0.01	0.01	0.011	0.02	0.022	0.024	0.006	0.017	0.009	1.14
ECA	Galβ-1,4GlcNAc (type II), Galβ1-3GlcNAc (type I)	0.004	0.01	0	0.006	0.007	0.011	0.011	0	0	0.01	1.24
HHL	High-Mannose, Manα1-3Man, Manα1-6Man, Man5-GlcNAc2-Asn	0.005	0.006	0	0.004	0.007	0.009	0.007	0.011	0	0.007	1.5
WFA	Terminating in GalNAcα/β1-3/6Gal	0.019	0.006	0.013	0.01	0.012	0.024	0.012	0.01	0.017	0.011	1.23
GSL-II	GlcNAc and agalactosylated tri/tetra antennary glycans	0	0	0	0	0.006	0	0	0	0	0	0
MAL-II	Siaα2-3Galβ1-4Glc(NAc)/Glc, Siaα2-3Gal, Siaα2-3, Siaα2-3GalNAc	0.003	0.006	0	0	0.004	0.01	0.013	0.008	0.012	0.008	3.33***
PHA-E	Bisecting GlcNAc, biantennary complex-type N-glycan with outer Gal	0.049	0.054	0.072	0.061	0.051	0.036	0.035	0.092	0.089	0.052	1.07
PTL-I	GalNAc, GalNAcα-1,3Gal, GalNAcα-1,3Galβ-1,3/4Glc	0.013	0.021	0.013	0.022	0.021	0.015	0.018	0.035	0.025	0.017	1.23
SJA	Terminal in GalNAc and Gal, anti-A and anti-B human blood group	0.009	0.011	0.016	0.016	0.016	0.011	0.01	0.035	0.018	0.02	1.36
PNA	Galβ1-3GalNAcα-Ser/Thr(T)	0.006	0.013	0.009	0.011	0.012	0.014	0.018	0.031	0.017	0.016	1.90*
EEL	Galα1-3(Fucα1-2)Gal (blood group B antigen)	0.001	0.009	0.009	0.003	0.005	0.011	0.006	0.016	0.005	0.006	1.61
AAL	Fucα1-6GlcNAc(core fucose), Fucα1-3(Galβ1-4)GlcNAc	0.023	0.029	0.017	0.01	0.016	0.02	0.032	0.011	0.034	0	1.03
LTL	Fucα1-2Galβ1-4GlcNAc, Fucα1-3(Galβ1-4)GlcNAc, anti-H blood group specificity	0.012	0.012	0	0.007	0.011	0.012	0.009	0.011	0.004	0.01	1.11
MPL	Galβ1-3GalNAc, GalNAc	0.007	0.007	0.007	0.005	0.007	0.004	0.01	0.019	0	0	1
LEL	(GlcNAc)n, high mannose-type N-glycans	0	0.008	0	0.005	0.008	0.003	0.01	0.006	0.006	0.006	1.54
GSL-I	αGalNAc, αGal, anti-A and B	0.006	0	0.011	0	0	0.012	0.007	0	0	0.005	1.42
DBA	αGalNAc, Tn antigen, GalNAcα1-3(Fucα1-2)Gal (blood group A antigen)	0.011	0.018	0	0.006	0.012	0.013	0.002	0.018	0.008	0.01	1.07
LCA	α-D-Man, Fucα-1,6GlcNAc, α-D-Glc	0.027	0.032	0.014	0.033	0.025	0.025	0.037	0.032	0.037	0.018	1.14
RCA120	β-Gal, Galβ-1,4GlcNAc (type II), Galβ1-3GlcNAc (type I)	0.068	0.091	0.094	0.061	0.075	0.101	0.069	0.078	0.082	0.073	1.04
STL	Trimers and tetramers of GlcNAc, core (GlcNAc) of N-glycan, oligosaccharide containing GlcNAc and MurNAc	0.103	0.278	0.255	0.113	0.109	0.119	0.137	0.123	0.014	0.07	0.54**
BS-I	α-Gal, α-GalNAc, Galα-1,3Gal, Galα-1,6Glc	0.013	0.033	0.026	0.028	0.027	0.013	0.031	0.022	0.028	0.022	0.92
ConA	High-Mannose, Manα1-6(Manα1-3)Man, terminal GlcNAc	0.007	0.006	0	0.003	0.004	0.009	0.007	0.005	0	0	1.07
PTL-II	Gal, blood group H , T-antigen	0.02	0.04	0.023	0.031	0.03	0.027	0.025	0.036	0.031	0.024	0.99
DSA	β-D-GlcNA, (GlcNAcβ1-4)n, Galβ1-4GlcNAc	0.034	0.028	0.039	0.049	0.042	0.038	0.063	0.052	0.048	0.04	1.25
SBA	α- or β-linked terminal GalNAc, (GalNAc)n, GalNAcα1-3Gal, blood-group A	0.016	0.011	0.011	0.006	0.011	0.022	0.011	0.006	0.004	0.007	0.91
VVA	Terminal GalNAc, GalNAcα-Ser/Thr(Tn), GalNAcα1-3Gal	0.007	0.008	0.008	0.007	0.019	0.016	0.01	0.016	0.02	0.012	1.52
NPA	High-Mannose, Manα1-6Man	0.005	0	0.006	0.004	0.008	0.015	0.007	0.006	0.007	0.005	1.74
PSA	Fucα-N-acetylchitobiose-man	0.311	0.086	0.123	0.301	0.247	0.1	0.193	0.096	0.284	0.327	0.94
ACA	Galβ1-3GalNAcα-Ser/Thr (T), sialyl-T(ST)	0.031	0.029	0.029	0.02	0.015	0.043	0.047	0.041	0.035	0.038	1.65**
WGA	Multivalent Sia and (GlcNAc)n	0.014	0.008	0.011	0.046	0.043	0.023	0.016	0.035	0.009	0.045	1.05
UEA-I	Fucα1-2Galβ1-4Glc(NAc)	0.015	0.008	0.01	0.009	0.01	0.019	0.013	0.006	0.004	0.008	0.95
PWM	Branched (LacNAc)n	0.039	0.037	0.034	0.017	0.03	0.055	0.028	0.024	0.022	0.021	0.96
MAL-I	Galβ-1,4GlcNAc, Siaα2-3Gal, Galβ1-3GlcNAc, Siaα2-3	0.003	0.013	0.007	0.007	0.009	0.011	0.017	0.027	0.016	0.014	2.20*
GNA	High-Mannose, Manα1-3Man	0.001	0.008	0.015	0.003	0.008	0.015	0.009	0	0.004	0.01	1.06
BPL	Galβ1-3GalNAc, terminal GalNAc	0.003	0	0.008	0.006	0.011	0.019	0	0.008	0.011	0.009	1.67
PHA-E+L	Bisecting GlcNAc, bi-antennary N-glycans, tri- and tetra-antennary complex-type N-glycan	0.048	0.03	0.058	0.044	0.031	0.06	0.025	0.061	0.056	0.037	1.13
SNA	Sia2-6Gal/GalNAc	0.051	0.035	0.054	0.031	0.032	0.046	0.028	0.019	0.036	0.031	0.79
aNFIs obtained from TD 1～5 and ASD 1～5 were compared by fold change of ASD versus TD. Differences of each lectin between the two groups were further tested by Paired student’s t-test. *, 0.01<p<0.05; **, 0.001<p≤0.01; ***, p≤0.001.

## Sheet: Table S2
No.	Accession	Protein name	Protein symbol	# Unique Peptides		% of sequence coverage		Spectral index (SI)a			T or Ab	Knownc
				TD	ASD	TD	ASD	TD	ASD	Ratio
1	P01023	Alpha-2-macroglobulin	A2M	27	25	27	26.3	46.6	45.2	-	T,A	YN,PO
2	Q7Z7G0	Target of Nesh-SH3	ABI3BP	2	1	4.5	1.8	1.4	1	-	T,A	YN,PO
3	Q6PID9	Aggrecan	ACAN	2	1	4.3	2.3	1.8	1.3	-	T,A	YN,O
4	Q5T8M8	Actin, alpha skeletal muscle	ACTA1	1	1	22.6	14.9	5.6	3.2	0.57	T,A	PN
5	P60709	Actin, cytoplasmic 1	ACTB	2	1	23.4	12	7.4	4.3	0.58	T,A	PN,O
6	Q76LX8	A disintegrin and metalloproteinase with thrombospondin motifs 13	ADAMTS13	6	3	5.8	3	7.4	3.2	0.43	T,A	YN,O
7	Q15848	Adiponectin	ADIPOQ	3	2	21.7	15.5	8.4	4.3	0.51	T,A	YO
8	P01019	Angiotensinogen	AGT	1	1	2.4	2.4	0.9	1	-	T,A	YN,PO
9	P02765	Alpha-2-HS-glycoprotein	AHSG	11	8	44.1	29.4	41	31.2	-	T,A	YN,O
10	P02768	Serum albumin	ALB	30	27	49.4	57	48.5	57	-	T,A	YN,PO
11	P02760	Protein AMBP	AMBP	9	9	40.3	37.5	28.9	32.2	-	T,A	YN,O
12	P02743	Serum amyloid P-component	APCS	6	4	29.6	18.3	7.4	5.3	-	T,A	YN
13	P02647	Apolipoprotein A-I	APOA1	13	12	55.4	52	22.4	21.5	-	T,A	YN,PO
14	P02652	Apolipoprotein A-II	APOA2	3	2	51	29	3.7	4.3	-	T,A	PO
15	P06727	Apolipoprotein A-IV	APOA4	5	5	18.9	18.9	6.5	5.2	-	T,A	PO
16	P04114	Apolipoprotein B-100	APOB	148	119	43.3	35.3	233.4	223.8	-	T,A	YN,PO
17	K7ER74	Apolipoprotein C-II	APOC2	1	2	10.1	11.2	1.8	2.1	-	T,A	PN,O
18	P02656	Apolipoprotein C-III	APOC3	2	2	27.2	27.2	2.8	3.2	-	T,A	YO
19	P05090	Apolipoprotein D	APOD	5	5	37.5	37.5	4.6	8.6	1.9	T,A	YN,PO
20	P02649	Apolipoprotein E	APOE	13	13	50.7	46.3	17.7	21.5	-	T,A	YN,O
21	F5GXS5	Apolipoprotein F	APOF	2	3	8.7	12.3	1.8	3.2	1.8	T,A	YN,O
22	O14791	Apolipoprotein L1	APOL1	8	7	27.1	24.3	13	12.9	-	T,A	YN,PO
23	P02745	Complement C1q subcomponent subunit A	C1QA	4	2	24.9	11.8	8.4	4.3	0.51	T,A	YN,O
24	P02746	Complement C1q subcomponent subunit B (Fragment)	C1QB	3	2	15.7	12.6	32.6	21.5	0.66	T,A	PO
25	P02747	Complement C1q subcomponent subunit C	C1QC	2	2	12.2	12.2	1.8	4.3	2.4	T,A	YO
26	P00736	Complement C1r subcomponent	C1R	2	3	31.9	10.2	18.6	20.4	-	T,A	YN,PO
27	Q9NZP8	Complement C1r subcomponent-like protein	C1RL	2	3	8.6	10.2	2.8	4.3	1.5	T,A	YN,PO
28	P09871	Complement C1s subcomponent	C1S	19	18	38.8	37.2	46.6	43	-	T,A	YN,PO
29	P01024	Complement C3	C3	56	43	49.3	40.5	119.5	103.3	-	T,A	YN,PO
30	P0C0L4	Complement C4-A	C4A	1	2	37.5	38.4	67.2	76.4	-	T,A	YN,O
31	P0C0L5	Complement C4-B	C4B	2	1	38.2	37.9	66.2	73.1	-	T,A	YN,PO
32	P04003	C4b-binding protein alpha chain	C4BPA	17	14	47.5	36.6	41	44.1	-	T,A	YN,PO
33	P20851	C4b-binding protein beta chain	C4BPB	4	3	25.9	20.3	3.7	6.4	1.7	T,A	YN,PO
34	P01031	Complement C5	C5	2	3	1.7	2.8	1.8	4.3	2.4	T,A	YN,PO
35	P13671	Complement component C6	C6	3	3	4.6	4.8	3.7	3.2	-	T,A	YN,O
36	P10643	Complement component C7	C7	8	7	15.9	12.6	13	11.8	-	T,A	YN,O
37	P07357	Complement component C8 alpha chain	C8A	6	6	17.1	15.9	9.3	13.9	1.5	T,A	YN,PO
38	F5GY80	Complement component C8 beta chain	C8B	11	14	31.1	36.4	20.5	31	1.5	T,A	YN,PO
39	P07360	Complement component C8 gamma chain	C8G	4	2	32.1	13.3	5.6	2.1	0.38	T,A	PO
40	P02748	Complement component C9	C9	15	13	38.4	34.3	26.1	32.2	-	T,A	YN,PO
41	D6RFL4	Monocyte differentiation antigen CD14, urinary form (Fragment)	CD14	2	2	17.3	17.3	1.8	2.1	-	T,A	YN,O
42	Q5JTA5	Hematopoietic progenitor cell antigen CD34	CD34	1	1	8.8	8.8	0.9	1	-	T,A	YN,PO
43	O43866	CD5 antigen-like	CD5L	6	6	24.2	27.6	9.3	13.9	1.5	T,A	PO
44	P11597	Cholesteryl ester transfer protein	CETP	7	6	17.8	15.6	10.2	8.6	-	T,A	YN,PO
45	P00751	Complement factor B (Fragment)	CFB	3	2	8.4	4.2	4.6	3.2	-	T,A	YN,PO
46	P08603	Complement factor H	CFH	1	12	29.2	15.4	31.7	18.2	0.56	T,A	YN,PO
47	B1AKG0	Complement factor H-related protein 1	CFHR1	1	2	39.4	20.6	20.5	26.9	-	T,A	YN,PO
48	P36980	Complement factor H-related protein 2	CFHR2	1	1	15.2	15.2	14	22.6	1.6	T,A	YN,PO
49	P05452	Tetranectin	CLEC3B	7	8	58.1	76.2	11.2	18.2	1.6	T,A	YO
50	P10909	Clusterin	CLU	16	15	43	42	31.7	25.8	-	T,A	YN,PO
51	P12111	Collagen alpha-3(VI) chain	COL6A3	2	1	3.8	2.4	2.8	1	0.36	T,A	YN,O
52	P00450	Ceruloplasmi	CP	2	1	8.1	6	6.5	4.8	-	T,A	YN,PO
53	P15169	Carboxypeptidase N catalytic chain	CPN1	2	1	4.8	1.9	2.8	1	0.36	T,A	YO
54	Q9NQ79	Cartilage acidic protein 1	CRTAC1	7	5	19.2	13.2	6.5	5.3	-	T,A	YO
55	P25774	Cathepsin S	CTSS	1	1	5.6	5.6	0.9	1	-	T,A	YN,PO
56	P81605	Dermcidin	DCD	2	2	20	20	1.8	2.1	-	T,A	PO
57	P59665	Neutrophil defensin 1	DEFA1	1	1	9.5	9.5	0.9	1	-	T,A	N
58	Q16610	Extracellular matrix protein 1	ECM1	13	8	32.9	22.7	18.6	10.7	0.58	T,A	YN,PO
59	P00748	Coagulation factor XII	F12	10	7	20.1	16.1	15.8	12.9	-	T,A	YN,O
60	P00488	Coagulation factor XIII A chain	F13A1	13	10	21.4	17.4	21.4	17.2	-	T,A	YN,PO
61	P00734	Prothrombin	F2	13	13	29.7	30.5	16.8	18.2	-	T,A	YN,PO
62	P23142	Fibulin-1	FBLN1	3	2	7.9	18.5	3.7	3.2	-	T,A	YN,PO
63	Q9UGM5	Fetuin-B	FETUB	3	2	16.2	8.1	3.7	2.9	-	T,A	YN,PO
64	P02751	Fibronectin	FN1	7	19	6.2	13.8	8.6	23.3	2.71	T,A	YN,O
65	P02774	Vitamin D-binding protein	GC	11	11	34.6	36.5	20.5	21.5	-	T,A	YN,PO
66	H0Y867	Golgin subfamily B member 1 (Fragment)	GOLGB1	1	1	1.5	1.5	0.9	1	-	T,A	PN,O
67	P07359	Platelet glycoprotein Ib alpha chain	GP1BA	6	3	11.8	5.5	6.5	4.8	-	T,A	YN,O
68	Q14CE0	G-protein-coupled receptor 64	GPR64	1	1	1.3	1.3	1.8	1.5	-	T,A	YN,PO
69	P06396	Gelsolin	GSN	15	11	29	22.3	25.2	18.2	-	T,A	PO
70	Q14520	Hyaluronan-binding protein 2	HABP2	3	2	10.3	6.7	4.6	3.2	-	T,A	YN,PO
71	P69905	Hemoglobin subunit alpha	HBA1	3	2	42.2	21.8	4.6	2.1	0.46	T,A	YN,PO
72	P68871	Hemoglobin subunit beta	HBB	6	5	57.8	49.6	6.5	6.4	-	T,A	YN,PO
73	Q04756	Hepatocyte growth factor activator	HGFAC	13	11	26.5	20.4	22.4	15	-	T,A	YN,PO
74	P62805	Histone H4	HIST1H4A	1	1	9.7	9.7	0.9	1	-	T,A	PO
75	P00739	Haptoglobin-related protein	HPR	4	4	34.7	16.6	13	8.5	-	T,A	PN,O
76	P02790	Hemopexin	HPX	11	9	40.9	34.4	12.1	12.9	-	T,A	YN,O
77	P04196	Histidine-rich glycoprotein	HRG	6	6	16.3	16.3	6.5	8.6	-	T,A	YN,PO
78	E9PI65	Heat shock cognate 71 kDa protein (Fragment)	HSPA8	1	1	9.5	9.5	0.9	1	-	T,A	PN
79	P05019	Insulin-like growth factor I	IGF1	1	1	9.4	9.4	0.9	1	-	T,A	PO
80	P01344	Insulin-like growth factor II	IGF2	1	1	5.4	5.4	0.9	1	-	T,A	YO
81	P35858	Insulin-like growth factor-binding protein complex acid labile subunit	IGFALS	8	6	18.8	15.2	9.3	6.4	-	T,A	YN,PO
82	P17936	Insulin-like growth factor-binding protein 3	IGFBP3	4	5	19.5	24.7	8.4	7.5	-	T,A	YN,PO
83	P01876	Ig alpha-1 chain C region	IGTA1	6	5	60.3	56	42.9	37.6	-	T,A	YN,O
84	P01877	Ig alpha-2 chain C region	IGHA2	1	1	42.6	40.8	19.6	16.1	-	T,A	YN,PO
85	P01880	Ig delta chain C region	IGHD	7	6	28.9	25.5	11.2	7.5	-	T,A	YN,O
86	P01857	Ig gamma-1 chain C region	IGHG1	8	7	57.2	48.1	35.4	32.2	-	T,A	YN,PO
87	P01859	Ig gamma-2 chain C region	IGHG2	2	1	21.7	10.1	9.3	4.3	0.45	T,A	YN,PO
88	P01860	Ig gamma-3 chain C region	IGHG3	5	5	37.1	34.4	16.8	15	-	T,A	YN,PO
89	P01871	Ig mu chain C region	IGHM	13	12	42.4	38.9	30.8	27.9	-	T,A	YN,PO
90	D6RD17	Immunoglobulin J chain (Fragment)	IGJ	5	4	34.8	27.8	5.6	5.3	-	T,A	YN,PO
91	P01834	Ig kappa chain C region	IGKC	5	5	80.1	80.1	20.5	21.5	-	T,A	PO
92	P0CG05	Ig lambda-2 chain C regions	IGLC2	2	2	55.6	55.6	13	13.9	-	T,A	PO
93	B4DTY9	Integrin beta	ITGB3	1	3	1.4	5.4	0.9	3.2	3.5	T,A	YN,PO
94	P19827	Inter-alpha-trypsin inhibitor heavy chain H1	ITIH1	18	19	31.8	31.3	47.6	54.8	-	T,A	YN,O
95	Q5T985	Inter-alpha-trypsin inhibitor heavy chain H2	ITIH2	25	22	34.9	31.7	62.5	64.5	-	T,A	YN,O
96	Q06033	Inter-alpha-trypsin inhibitor heavy chain H3	ITIH3	5	6	8.2	12	5.6	7.5	-	T,A	YN,PO
97	Q14624	Inter-alpha-trypsin inhibitor heavy chain H4	ITIH4	1	1	48.9	48.9	87.7	85	-	T,A	YN,O
98	P03952	Plasma kallikrein	KLKB1	3	7	6.7	13.1	11.2	12.9	-	T,A	YN,PO
99	P01042	Kininogen-1	KNG1	4	6	14.7	20.6	3.7	11.8	3.2	T,A	YN,O
100	P04264	Keratin, type II cytoskeletal 1	KRT1	19	6	41.4	20.7	40.1	37.6	-	T,A	PN,O
101	P13645	Keratin, type I cytoskeletal 10	KRT10	16	14	36.6	28.6	39.2	39.8	-	T,A	PN,O
102	P02533	Keratin, type I cytoskeletal 14	KRT14	2	6	19.4	20.7	11.2	11.8	-	T,A	PO
103	P35908	Keratin, type II cytoskeletal 2 epidermal	KRT2	18	12	46.1	31.3	31.7	26.9	-	T,A	PN,O
104	P13647	Keratin, type II cytoskeletal 5	KRT5	3	3	8.9	7.2	7.4	5.3	-	T,A	PN,O
105	P35527	Keratin, type I cytoskeletal 9	KRT9	16	16	43.5	40.1	23.3	27.9	-	T,A	PN,O
106	P18428	Lipopolysaccharide-binding protein	LBP	6	4	18.3	12.2	8.4	5.3	0.63	T,A	YN,PO
107	P04180	Phosphatidylcholine-sterol acyltransferase	LCAT PE	3	3	10.2	10.2	2.8	4.3	1.5	T,A	YN,O
108	Q08380	Galectin-3-binding protein	LGALS3BP	5	3	12.3	6.6	4.6	4.3	-	T,A	YN,PO
109	P08519	Apolipoprotein(a)	LPA	9	5	27.7	19.8	13	11.5	-	T,A	YN,PO
110	Q9Y5Y7	Lymphatic vessel endothelial hyaluronic acid receptor 1	LYVE1	3	1	7.1	3.3	4.6	1	0.22	T,A	YN,PO
111	P48740	Mannan-binding lectin serine protease 1	MASP1	2	7	16.4	14.1	12.1	10.7	-	T,A	YN,PO
112	O00187	Mannan-binding lectin serine protease 2	MASP2	3	3	22.1	22.1	2.8	3.2	-	T,A	PO
113	Q13201	Multimerin-1	MMRN1	1	1	5.6	5.6	0.9	1	-	T,A	YN,PO
114	Q5T7F1	Neuropilin-1	NRP1	2	1	5	3.4	3.7	1	0.27	T,A	YN,O
115	P19652	Alpha-1-acid glycoprotein 2	ORM2	2	1	14.4	8.4	2.8	1	0.36	T,A	YN,PO
116	P10720	Platelet factor 4 variant	PF4V1	3	2	37.5	28.8	4.6	5.3	-	T,A	PO
117	Q96PD5	N-acetylmuramoyl-L-alanine amidase	PGLYRP2	9	9	27.9	26.7	14	16.1	-	T,A	YN,PO
118	Q6UXB8	Peptidase inhibitor 16	PI16	3	1	10.1	7	3.7	1	0.27	T,A	YN,O
119	P01833	Polymeric immunoglobulin receptor	PIGR	1	1	2.4	2.4	0.9	3.2	3.6	T,A	YN,PO
120	P00747	Plasminogen	PLG	21	18	34.2	32.3	43.8	40.9	-	T,A	YN,O
121	P55058	Phospholipid transfer protein	PLTP	10	10	26.5	27.5	14	13.9	-	T,A	YN,PO
122	Q6UX71	Plexin domain-containing protein 2	PLXDC2	4	7	8.8	16	10.2	8.6	-	T,A	YN,PO
123	P27169	Serum paraoxonase/arylesterase 1	PON1	6	4	25.6	18.8	7.4	7.5	-	T,A	YN,PO
124	P02775	Platelet basic protein	PPBP	1	1	11.7	11.7	1.8	1.3	-	T,A	PO
125	P07225	Vitamin K-dependent protein S	PROS1	7	3	13.3	8.2	9.3	4.3	0.46	T,A	YN,PO
126	H0Y8D1	Trypsin-1 (Fragment)	PRSS1	1	1	7	7	1.8	2.1	-	T,A	N
127	Q12913	Receptor-type tyrosine-protein phosphatase eta	PTPRJ	1	2	3.1	5.7	2.8	3.2	-	T,A	YN,PO
128	O00391	Sulfhydryl oxidase 1	QSOX1	4	1	8.6	2.6	3.7	1	0.27	T,A	YN,PO
129	Q5VY30	Plasma retinol-binding protein(1-182)	RBP4	3	4	31.6	40.7	7.4	7.5	-	T,A	PO
130	P35542	Serum amyloid A-4 protein	SAA4	1	1	8.4	8.4	1.8	1.4	-	T,A	YN
131	D6REX5	Selenoprotein P (Fragment)	SEPP1	3	1	10	3.2	2.8	1	0.36	T,A	YN,PO
132	P01009	Alpha-1-antitrypsin	SERPINA1	10	9	41.7	39.5	14.9	16.1	-	T,A	YN,PO
133	P01011	Alpha-1-antichymotrypsin	SERPINA3	6	2	18.2	7.8	5.6	4.2	-	T,A	YN,O
134	P01008	Antithrombin-III	SERPINC1	12	7	36.2	28.2	20.5	13.9	-	T,A	YN,PO
135	P05546	Teparin cofactor 2	SERPIND1	15	14	40.6	31.4	42.9	37.6	-	T,A	YN,PO
136	P36955	Pigment epithelium-derived factor	SERPINF1	6	7	20.5	23.4	9.3	12.9	-	T,A	YN,PO
137	P08697	Alpha-2-antiplasmin	SERPINF2	7	5	22.2	15.2	9.3	5.3	0.57	T,A	YN,PO
138	P05155	Plasma protease C1 inhibitor	SERPING1	13	12	35.4	33.7	115.7	156	-	T,A	YN,O
139	G3V5Q9	Plasma serine protease inhibitor (Fragment)	SERPINA5	3	2	12.2	14.8	3.7	3.2	-	T,A	YN,O
140	I3L145	Sex hormone-binding globulin	SHBG	6	4	27.9	34.8	7.4	5.3	-	T,A	PN,O
141	C9JIM8	Solute carrier family 2, facilitated glucose transporter member 1 (Fragment)	SLC2A1	1	1	5.2	5.2	0.9	1	-	T,A	YN,PO
142	P02730	Band 3 anion transport protein	SLC4A1	4	1	7.6	1.5	3.7	3	-	T,A	YN,PO
143	C9J6K0	Secreted phosphoprotein 24 (Fragment)	SPP2	3	2	26.7	19	4.6	2.1	0.46	T,A	N
144	P02787	Serotransferrin	TF	7	10	15	18.1	7.4	12.9	1.7	T,A	YN,O
145	G3V0E5	Transferrin receptor (P90, CD71), isoform CRA_c	TFRC	1	1	1.4	1.4	3.7	3.2	-	T,A	YN,O
146	M0R2S0	Transforming growth factor beta-1 (Fragment)	TGFB1	1	1	10.8	10.8	0.9	4.3	4.8	T,A	YN,PO
147	P07996	Thrombospondin-1	THBS1	24	16	32.6	21.2	34.5	25.8	-	T,A	YN,O
148	P02766	Transthyretin	TTR	3	3	40.1	40.1	5.6	6.4	-	T,A	YN,PO
149	F8VWX4	Tubulin alpha-1A chain	TUBA1A	1	2	9.8	10.7	0.9	2.1	2.3	T,A	PN,O
150	Q6EMK4	Vasorin	VASN	6	6	11.5	11.5	7.4	8.6	-	T,A	YN,PO
151	O95497	Pantetheinase	VNN1	1	1	1.7	1.7	0.9	1	-	T,A	YN,PO
152	P04004	Vitronectin	VTN	13	11	43.9	39.9	25.2	20.4	-	T,A	YN,PO
153	P04275	von Willebrand factor	VWF	41	31	21.4	18	61.6	60.2	-	T,A	YN,O
154	P80748	Ig lambda chain V-III region LOI		1	2	14.4	30.6	11.2	8.6	-	T,A
155	P01593	Ig kappa chain V-I region AG		2	2	31.4	31.4	3.7	4.3	-	T,A
156	P01766	Ig heavy chain V-III region BRO		2	2	25	25	3.7	7.5	2	T,A
157	P01765	Ig heavy chain V-III region TIL		2	2	26	26	3.7	3.2	-	T,A
158	P01596	Ig kappa chain V-I region CAR		1	1	16.8	16.8	1.8	3.2	1.8	T,A
159	P01617	Ig kappa chain V-II region TEW		2	2	32.7	32.7	1.8	2.1	-	T,A
160	P01620	Ig kappa chain V-III region SIE		2	2	24.7	24.7	1.8	3.2	1.8	T,A
161	P01714	Ig lambda chain V-III region SH		2	2	25	25	1.8	3.2	1.8	T,A
162	P01717	Ig lambda chain V-IV region Hil		1	1	17.7	17.7	1.8	3.2	1.8	T,A
163	P01625	Ig kappa chain V-IV region Len		1	1	15.7	15.7	0.9	2.1	2.3	T,A
164	P01611	Ig kappa chain V-I region Wes		1	1	16.6	16.6	0.9	1	-	T,A
165	P83593	Ig kappa chain V-IV region STH (Fragment)		1	1	11	11	0.9	1	-	T,A
166	P01781	Ig heavy chain V-III region GAL		1	1	7.7	7.7	0.9	1	-	T,A
167	P23083	Ig heavy chain V-I region V35		1	1	10.2	10.2	0.9	1	-	T,A
168	P04211	Ig lambda chain V region 4A		1	1	7.6	7.6	0.9	1	-	T,A
169	P55056	Apolipoprotein C-IV	APOC4	1	n.a.	16.5	n.a.	1.8	0	0	T	YN,PO
170	J3QRN2	Beta-2-glycoprotein 1 (Fragment)	APOH	f1	n.a.	9.3	n.a.	0.9	0	0	T	YN,O
171	E5RG74	Brain-specific angiogenesis inhibitor 1	BAI1	1	n.a.	0.9	n.a.	0.9	0	0	T	YN,PO
172	F8VSD7	Uncharacterized protein C12orf50	C12orf50	1	n.a.	2.1	n.a.	0.9	0	0	T	PN,O
173	Q9NQ75	Cas scaffolding protein family member 4	CASS4	1	n.a.	2.2	n.a.	0.9	0	0	T	PO
174	H0YD13	CD44 antigen (Fragment)	CD44	5	n.a.	28.6	n.a.	5.6	0	0	T	YN,O
175	Q9BXR6	Complement factor H-related protein 5	CFHR5	1	n.a.	5.2	n.a.	2.8	0	0	T	YN,PO
176	P22792	Carboxypeptidase N subunit 2	CPN2	1	n.a.	2.9	n.a.	2.8	0	0	T	YN,PO
177	Q6UVK1	Chondroitin sulfate proteoglycan 4	CSPG4	1	n.a.	1	n.a.	0.9	0	0	T	YN,O
178	Q14204	Cytoplasmic dynein 1 heavy chain 1	DYNC1H1	1	n.a.	0.2	n.a.	0.9	0	0	T	PN,O
179	B4DW75	EGF-containing fibulin-like extracellular matrix protein 1	EFEMP1	1	n.a.	4.2	n.a.	0.9	0	0	T	YN,PO
180	C9JPQ9	Fibrinogen gamma chain (Fragment)	FGG	1	n.a.	10.9	n.a.	0.9	0	0	T	YN,PO
181	Q5SRN7	HLA class I histocompatibility antigen, A-68 alpha chain	HLA-A	2	n.a.	10	n.a.	1.8	0	0	T	PN,O
182	Q29963	HLA class I histocompatibility antigen, Cw-14 alpha chain	HLA-C	1	n.a.	5.9	n.a.	0.9	0	0	T	YN,PO
183	Q0VAC5	HP protein	HP	2	n.a.	23.9	n.a.	11.2	0	0	T	YN,PO
184	Q86YZ3	Hornerin	HRNR	1	n.a.	5.1	n.a.	0.9	0	0	T	PO
185	B9A064	Immunoglobulin lambda-like polypeptide 5	IGLL5	3	n.a.	31.3	n.a.	10.2	0	0	T	PO
186	P08779	Keratin, type I cytoskeletal 16	KRT16	1	n.a.	14.8	n.a.	9.3	0	0	T	PO
187	P51884	Lumican	LUM	1	n.a.	2.9	n.a.	0.9	0	0	T	YN,PO
188	H3BV48	PEX (Fragment)	MMP2	1	n.a.	16.1	n.a.	0.9	0	0	T	YN,PO
189	G3V130	MTERF domain containing 1, isoform CRA_c	MTERFD1	1	n.a.	2.3	n.a.	0.9	0	0	T	PO
190	P29622	Kallistatin	SERPINA4	2	n.a.	5.1	n.a.	1.8	0	0	T	YN,PO
191	P16035	Metalloproteinase inhibitor 2	TIMP2	1	n.a.	6.3	n.a.	1.8	0	0	T	PO
192	B0UYX3	Tenascin-X	TNXB	4	n.a.	2.6	n.a.	3.7	0	0	T	YN,PO
193	P01780	Ig heavy chain V-III region JON		1	n.a.	16.5	n.a.	0.9	0	0	T
194	P04433	Ig kappa chain V-III region VG (Fragment)		1	n.a.	7.8	n.a.	0.9	0	0	T
195	Q8N6G6	ADAMTS-like protein 1	ADAMTSL1	n.a.	1	n.a.	0.9	0	1	100	A	YN,O
196	K7ERI9	Truncated apolipoprotein C-I (Fragment)	APOC1	n.a.	2	n.a.	23.3	0	3.7	100	A	PO
197	Q8WYA1	Aryl hydrocarbon receptor nuclear translocator-like protein 2	ARNTL2	n.a.	1	n.a.	1.4	0	0.9	100	A	PO
198	M0R0Q9	Complement C3 (Fragment)	C3	n.a.	1	n.a	44.5.	0	8.4	100	A	YN,PO
199	P49913	Cathelicidin antimicrobial peptide	CAMP	n.a.	1	n.a.	4.7	0	1	100	A	PO
200	H0YDX6	CD44 antigen (Fragment)	CD44	n.a.	2	n.a.	14.3	0	2.1	100	A	PN,O
201	Q9BWP8	Collectin-11	COLEC11	n.a.	1	n.a.	5.5	0	0.9	100	A	PO
202	O14578	Citron Rho-interacting kinase	CIT	n.a.	1	n.a.	0.9	0	1	100	A	PN,O
203	Q96IY4	Carboxypeptidase B2	CPB2	n.a.	1	n.a.	7.7	0	1	100	A	YN,PO
204	B9A010	Catenin alpha-2 (Fragment)	CTNNA2	n.a.	1	n.a.	10	0	1	100	A	PN
205	C9IZG4	Protein CutA	CUTA	n.a.	1	n.a.	10.3	0	1	100	A	PO
206	Q9H4A9	Dipeptidase 2	DPEP2	n.a.	1	n.a.	5.2	0	0.9	100	A	YN,PO
207	Q5FBE1	Coagulation factor IX	F9	n.a.	1	n.a.	4.4	0	0.9	100	A	YN,O
208	Q7L0X2	Protein FAM194A	FAM194A	n.a.	1	n.a.	2.5	0	1	100	A	PN,O
209	O75636	Ficolin-3	FCN3	n.a.	2	n.a.	9	0	2.1	100	A	YN,PO
210	P02675	Fibrinogen beta chain	FGB	n.a.	2	n.a.	6.1	0	4.3	100	A	YN,PO
211	P02679	Fibrinogen gamma chain	FGG	n.a.	5	n.a.	12.1	0	9.6	100	A	YN,PO
212	Q5HY54	Filamin-A	FLNA	n.a.	1	n.a.	0.6	0	1	100	A	PN,O
213	Q8IZF2	Probable G-protein-coupled receptor 116	GPR116	n.a.	1	n.a.	2.4	0	1	100	A	YN,PO
214	A8MQC5	Histone H2A	H2AFV	n.a.	1	n.a.	13.6	0	1	100	A	PN,O
215	B4DNV3	Interleukin-6	IL6	n.a.	1	n.a.	9.8	0	0.9	100	A	YN,PO
216	P01861	Ig gamma-4 chain C region	IGHG4	n.a.	1	n.a.	21.7	0	13.9	100	A	YN,PO
217	P0CG04	Ig lambda-1 chain C regions	IGLC1	n.a.	2	n.a.	55.6	0	7.5	100	A	PO
218	P05556	Integrin beta-1	ITGB1	n.a.	1	n.a.	2	0	2.1	100	A	YN,PO
219	A6NCN2	Keratin-81-like protein KRT121P	KRT121P	n.a.	2	n.a.	27.8	0	10.7	100	A	PO
220	Q15323	Keratin, type I cuticular Ha1	KRT31	n.a.	4	n.a.	29.5	0	22.6	100	A	PN,O
221	Q14525	Keratin, type I cuticular Ha3-II	KRT33B	n.a.	2	n.a.	21.7	0	13.9	100	A	PN,O
222	O76013	Keratin, type I cuticular Ha6	KRT36	n.a.	1	n.a.	8.1	0	5.3	100	A	PN,O
223	Q9NSB4	Keratin, type II cuticular Hb2	KRT82	n.a.	1	n.a.	3.5	0	2.1	100	A	PN,O
224	P78385	Keratin, type II cuticular Hb3	KRT83	n.a.	2	n.a.	30.4	0	17.2	100	A	PN,O
225	P78386	Keratin, type II cuticular Hb5	KRT85	n.a.	1	n.a.	25.8	0	13.9	100	A	PN,O
226	O43790	Keratin, type II cuticular Hb6	KRT86	n.a.	1	n.a.	32.7	0	18.2	100	A	PN,O
227	Q9BYT5	Keratin-associated protein 2-2	KRTAP2-2	n.a.	3	n.a.	21.1	0	4.3	100	A	PO
228	Q9BYR2	Keratin-associated protein 4-5	KRTAP4-5	n.a.	1	n.a.	5.5	0	1	100	A	PO
229	Q07954	Prolow-density lipoprotein receptor-related protein 1	LRP1	n.a.	2	n.a.	0.7	0	2.1	100	A	YN,PO
230	Q9H1U4	Multiple epidermal growth factor-like domains protein 9	MEGF9	n.a.	1	n.a.	3.1	0	1	100	A	YN,PO
231	Q96BY2	Modulator of apoptosis 1	MOAP1	n.a.	1	n.a.	4.8	0	0.9	100	A	PN,O
232	B3KUU4	Glutamine-dependent NAD(+) synthetase	NADSYN1	n.a.	1	n.a.	5.3	0	1	100	A	YN,PO
233	J3QK84	Nebulin	NEB	n.a.	1	n.a.	0.1	0	0.9	100	A	PO
234	J3QL49	Nuclear pore complex protein Nup85 (Fragment)	NUP85	n.a.	1	n.a.	73.6	0	1	100	A	N
235	E9PQD6	Serum amyloid A protein	SAA1	n.a.	1	n.a.	16.3	0	1	100	A	PO
236	Q6UWP8	Suprabasin	SBSN	n.a.	1	n.a.	7.2	0	1	100	A	PO
237	H7BXL1	Transmembrane protein 41A	TMEM41A	n.a.	1	n.a.	7.6	0	1	100	A	N
238	E7EN91	TRAF-interacting protein (Fragment)	TRAIP	n.a.	1	n.a.	3.3	0	1	100	A	PO
239	O00507	Probable ubiquitin carboxyl-terminal hydrolase FAF-Y	USP9Y	n.a.	1	n.a.	0.5	0	0.9	100	A	PN,O
240	G3V5P2	Partner of Y14 and mago	WIBG	n.a.	1	n.a.	20.4	0	1	100	A	PN,O
241	P04628	Proto-oncogene Wnt-1	WNT1	n.a.	1	n.a.	4	0	1	100	A	YN,PO
242	P06889	Ig lambda chain V-IV region MOL		n.a.	1	n.a.	23.5	0	1	100	A
243	P01742	Ig heavy chain V-I region EU		n.a.	1	n.a.	10.2	0	1	100	A
aGlycoproteins with an SI ratio of >1.5 or <0.67 are shown. “A/T” represents the ratio of the SI value of a protein in ASD sera vs. that in TD sera. The “A/T” value of glycoproteins specifically identified in TD sera was assigned as 0.01, while that of glycoproteins identified specifically in ASD sera was assigned as 100;
bData in column “T or A” represent the MBG identified in the TD sera (T) or the ASD sera (A);
c“YN” and “YO” represent the MBGs annotated as “N-linked glycosylated” and “O-linked glycosylated” in Swiss-Prot; “PN” and “PO” represents potential N-linked glycoproteins and potential O-linked glycoproteins predicted by the software NetNGlyc 1.0 and NetOGlyc 4.0 Servers; “N” represents proteins with no typical glycosylation site. ND, not detected in the samples.

## Sheet: Table S3
Term	Count	P value	Genes	Fold Enrichment	FDR
hsa04610:	38	3.79e-54	P01031, P07357, P05546, P04003, P08603, P09871, P13671, P00488, P10643, P48740, P00751, P01008, P01009, P08697, P01024, P01023, P00734, P00736, P07225, O00187, P02679, P01042, P02675, P02748, P02747, P02746, P20851, P07360, P02745, P05155, P04275, P03952, Q5FBE1, P00748, P00747, P0C0L4, P0C0L5, Q96IY4	37.8	3.81e-51
Complement and coagulation cascades
hsa05322:	16	4.28e-12	P01031, P07357, P02748, P02747, P07360, P02746, P09871, P02745, P13671, P10643, A8MQC5, P01024, P0C0L4, P0C0L5, P62805, P00736	11.1	4.3e-09
Systemic lupus erythematosus
hsa05020:	9	2.11e-08	P01031, P07357, P02748, P02747, P02746, P07360, P02745, P13671, P10643	17.7	2.12e-05
Prion diseases
hsa04512:	7	0.0012	P02751, P12111, P05556, P04275, P04004, P07996, P07359	5.7	1.19
ECM-receptor interaction
hsa04510:	9	0.0077	P02751, P05019, P12111, P05556, P04275, P04004, P60709, P07996, Q5HY54	3.1	7.45
Focal adhesion
hsa03320:	5	0.017	Q15848, P02656, P02652, P02647, P55058	5	15.62
PPAR signaling pathway

## Sheet: Table S4
No.	Age(Months)	Gender	A:language and communication	B:reciprocal social interaction	C:play	D:stereotyped behaviors and restricted interests
1	46	M	10	22	4	4
2	45	M	4	15	5	4
3	30	M	15	20	6	4
4	46	F	10	26	4	6
5	36	M	10	30	7	6
6	56	M	16	28	5	4
7	38	F	12	24	5	8
8	50	M	9	24	7	8
9	33	M	7	20	6	4
10	62	M	12	24	5	10
11	68	F	13	28	7	10
12	32	M	10	26	6	6
13	66	M	4	11	1	4
14	34	F	10	30	7	12
15	36	M	12	26	5	10
16	39	M	9	26	6	6
17	56	F	7	15	4	4
18	35	M	12	26	7	10
19	36	M	16	26	7	10
20	42	F	12	24	5	10
21	36	M	10	30	7	12
22	56	M	7	15	4	4
23	60	F	13	28	7	10
24	66	M	9	26	6	6
25	48	M	10	22	5	10
26	60	M	9	20	4	4
27	60	M	12	41	4	6
28	48	F	13	26	5	6
29	66	F	9	22	4	6
30	48	M	12	22	4	6
31	60	F	9	22	4	6
32	48	M	10	26	6	6
33	38	F	15	26	6	6
34	36	F	10	13	2	4
35	41	M	12	26	4	6
36	35	F	12	28	6	12
37	53	M	9	15	2	4
60	31	F	20	35	8	14
61	67	F	13	28	6	6
38	65	M	10	37	4	4
39	51	M	10	24	2	6
40	39	M	12	22	2	6
41	58	M	9	22	4	6
42	36	F	12	26	4	6
43	46	F	10	24	5	6
44	40	M	13	28	7	10
45	60	F	10	26	6	6
46	34	M	10	30	7	12
62	54	F	3	11	1	4
47	55	M	6	13	2	10
48	32	M	12	26	5	10
49	41	F	6	15	4	4
50	36	F	12	26	7	10
51	44	M	12	14	4	8
52	65	M	15	30	6	9
53	60	M	12	28	5	8
54	32	F	6	13	2	4
55	50	M	13	28	6	8
56	57	F	18	26	7	12
57	37	M	11	24	5	10
58	50	F	25	30	10	12
59	62	F	20	28	6	12
63	36	F	12	28	6	10
64	43	M	8	15	2	4
65	65	F	12	28	6	12
